# Supplementary material for: Evaluation of circulating microRNA profiles in Brazilian women with polycystic ovary syndrome: A preliminary study
Source: PLoS One. 2022 Oct 7;17(10):e0275031. doi: 10.1371/journal.pone.0275031 (PMC9543946; doi:10.1371/journal.pone.0275031)
Supplement: S1 Dataset — (XLSX) [file pone.0275031.s001.xlsx]

## Sheet: Sheet1
CasoSOPSN	AMH	Idade	Etnia	Peso	Altura	IMC	CA	AcantoseN	Ferriman	FSH	LH	TestoTotal	TestoLivre	SHBG	GlicemiaJejum	insulinaJejum	HbA1c	ColesterolTotal	ColesterolLDL	ColesterolHDL	Triglicerídeos	HOMAIR	Glicemia120	ODcc	OEcc	OP	RQparciallet7f5p	RQparciallet7f5p1	RQparcialmir103a3p	RQparcialmir1273p	RQparcialmir215p	RQparcialmir23a3p	RQparcialmir26a5p	RQparcialmir29c3p	RQparcialmir301a3p	RQparcialmir3615p	RQparcialmir376a3p	RQparcialmir3825p	RQparcialmir4333p	RQparcialmir1283p	RQparcialmir1445p	RQparcialmir181b5p	RQparcialmir18a3p	RQparcialmir1925p	RQparcialmir1973p	RQparcialmir199a3p	RQparcialmir19b3p	RQparcialmir213p	RQparcialmir2223p
1	4.24	27	2	108.2	1.64	41.23	112	1	6	6.1	13.3	76	61	21.4	93	29.1	5.6	135	72	44	100	6.67674	94	11.9	3.7	1		0.284139	0.0293737		0.162856	0.194342	1.11316		0.014545	0.0101573	0.0077999			0.0029741		0.0508597	0.0020398		23.7469	0.0270855	0.186554		0.0041337
1	2.99	25	2	61.5	1.52	26.62	88	1	0	5.3	16.2	46	30	31.2	83	10.1	5.4	154	74	65	74	2.06818		10.7	7.8	1		0.255844	0.0253888		0.104991	0.993322	0.314326				0.0019877
0	3.35	27	2	60.35	1.67	21.64	75	0	3	7.5	7	27	12	57.8	86	5.3	4.6	226	133	75	82	1.12451						0.0707072	0.0489007		0.255607	0.792235	0.542239			0.0344823	0.0156684			0.0122167	0.174101	0.0251901		0.169575			1.10267		0.0338195
1	3.41	32	2	60.5	1.7	20.93	77.5	0	8	10	38.9	39	13	82.1	77	5.8	5.2	200	98	88	48	1.10181	57	4.2	3.3	0			0.0160309		0.248962	0.148651	0.659754			0.0022513	0.0050588		0.0262962	0.0065422		0.044749		0.508035			0.143488	0.0161648	0.0251901
0	1.73	29	2	72.8	1.68	43.33	81	0	1	6.5	5.7	41	21	45.8	76	6.3	5	146	62	71	45	1.18125						0.224429	0.0248318		0.102049	0.339465	0.528998				0.0202819					0.148582				0.0976209			0.0082484
1	1.86	39	0	103.7	1.74	34.3	107	0	12	4	9.2	29	20	26.4	112	35.7	5.8	170	86	49	173	9.8645	182	9.8	6.2	0	0.159873	0.0407798	0.0044809		0.0227656	0.0179111	0.0955235	0.0388484	0.0002879	0.0017676	0.0001817	0.0001641	0.0014781	0.0001259		0.0019859	0.0007551	0.0187106	2.59368		0.0483614		0.0021447
0	2.87	36	0	58.85	1.6	22.99	82	0	0	6.1	1.8	12	3	77.5	84	5.2	5.1	195	97	81	77	1.07763		9.1	2.4	0		0.193848	0.0498591		0.173019	0.363997	0.61005			0.0187886	0.0158871	0.013443				0.0105034					0.465547		0.0196272
1	4.23	26	0	110	1.72	37.18	121	1	11	5	10.9	54	40	24.6	83	49.8	5.8	265	177	50	215	10.1976	124	20.1	8.2	0		0.264866	0.0670478		0.247129	0.250578	1.82555			0.0183298	0.0374818			0.0045256		0.017498	0.0091522		35.5391	0.131883	0.345638		0.0174375
0	1.65	31	2	77.05	1.68	25.77	92	0	5	8.2	6.9	27	12	55.4	95	16.9	5.1	260	180	58	97	3.96095							0.0272739	0.034883	0.0370256	0.304532	0.760314				0.0216373												0.027905
0	3.5	21	1	142.35	1.74	47.02	134	1	4	4.5	5.6	54	32	36.6	86	12.6	5.3	184	112	57	64	2.67336						0.115396	0.0115791		0.0173571	1.0379	0.0303463				0.0248203		0.124452			0.0586253			1.55797				0.0210603
0	2.57	19	1	41.2	1.53	17.83	65	0	5	6.2	4.1	27	11	63.5	76	10.4	5.3	168	80	75	54	1.95					0.665265	0.133416	0.0331695		0.105404	0.257742	0.410655			0.0029872	0.0242142	0.0288357		0.0135647	0.275476	0.0015218			5.15153	0.122173	0.424548		0.0074065
0	2.78	27	0	55.7	1.63	20.96	76	0	0	6.1	2.3	33	13	64.4	80	7.1	5.1	158	68	80	34	1.40132					0.291116	0.0436059	0.0107142		0.0419748	0.53428	0.197739	0.177349		0.0362134	0.0050401	0.0140788				0.0091037	0.007865		1.38287	0.0214879	0.672528		0.0144145
0	3.19	28	2	67.15	1.61	25.91	84	0	4	7.7	5.5	32	2.3	25.6	93	13.4	4.8	163	79	73	53	3.07451						0.176369	0.0673895		0.0455207	0.222931	0.650521				0.0092628												0.0297424
1	3.7	32	0	93	1.57	37.73	114	0	7	10.2	11.1	58	26	54.2	102	23.6	6	247	160	38	199	5.93883	123	11.5	4.1	0		0.204523	0.0296944	0.0043866	0.171269	0.25798	1.09682			0.0143613	0.009235	0.0101973	0.0147651					0.13921			0.137484	0.0256363	0.0080451
1	3.1	21	0	95.4	1.59	37.74	115	1	10	5.5	8.9	47	45	13.6	86	17.9	5.2	113	66	22	125	3.79787	135	7.8	16.4	1			0.0051627		0.0258146	0.0059882	0.156836			0.0008369	0.0005134			0.001645	0.0023184	0.0080899	0.0010469	0.0367613		0.0013042	0.0634311		0.002437
1	4.7	23	2	48.85	1.58	19.57	72	0	1	6	8.4	31	10	81.8	82	8	5	160	83	70	36	1.61842	100	13.3	5.7	1	0.111105	0.0717936	0.0057469	0.0031227	0.0439498	0.0326902	0.310787	0.0476626	0.0003721	0.0006045	0.0008065	0.0016874		0.0003398		0.018633	0.0009718				0.0280278	0.0059661	0.0037419
0	0.8	20	0	52.86	1.66	19.18	67	0	1	8.7	9.3	35	16	52.4	93	6.6	5.2	172	59	9.9	68	1.51431									0.0321434	0.301591	0.315053				0.0160494												0.0159496
0	1.71	34	0	51.6	1.52	22.33	70	0	0	7.4	6.6	31	6	153	84	4.3	4.7	261	149	91	103	0.891121						0.0291977	0.0221584	0.0146293	0.0279308	0.103306	0.192376	0.270556			0.0097323				0.0307771						0.690159		0.0081556
1	2.15	28	0	68.3	1.68	24.2	85	0	1	5.6	17.5	49	19	66.2	87	10.1	4.7	143	76	55	42	2.16785	84	9.5	5.1	1		0.142859	0.0106771		0.160058	0.0895394	0.777366		0.0013328	0.0184615	0.0035246			0.0006265		0.0099552	0.0051034			0.0109545	0.206279		0.0096562
0	4.38	29	0	68.55	1.48	31.3	92	0	7	6.1	25.9	47	20	59.3	77	13.2	5.6	201	127	49	141	2.50757					0.47522	0.0505434	0.0374645	0.005842	0.0777867	0.610755	0.24856		0.0121463	0.0229823	0.0101433	0.0032321	0.0342125	0.0061324	0.0701053	0.023563			1.39539	0.0182074	0.244799		0.0083077
1	0.02	29	0	77.9	1.63	29.32	110	0	8	6.9	16	46	39	18.1	81	19.4	4.9	183	110	54	94	3.87682	77	11.6	13.7	1		0.161209	0.0160531		0.149893	0.157891	0.940174			0.0433147	0.0059619	0.004109		0.00734		0.0017348				0.0441636	0.157345		0.0104308
0	0.8	33	0	69.4	1.72	23.4	86	0	0	5.2	4.3	38	20	43	73	3.6	4.9	191	119	61	57	0.648357									0.0050928	0.101579	0.0364905		0.0175385		0.0092372				0.0481162						3.42159		0.0060187
1	1.97	34	2	139.9	1.64	52.02	144	1	5	3.3	5.3	34	24	27	138	129	6.1	143	73	28	209	43.9195	134	4.4	17.59	1		0.0744114			0.0517487	0.134406	0.195558			0.0106476	0.0030768			0.0004333				0.151844	4.30098		0.773604		0.0040207
0	0.02	23	2	47.9	1.59	18.95	70	0	0	5.3	4.5	34	14	64.6	76	6.5	4.8	193	89	88	72	1.21875						0.0587473	0.0267126	0.0062613	0.100737	0.296205	0.283942		0.0077675	0.0133101	0.0123587		0.0198966	0.003045	0.0666924	0.0077032	0.0075394		3.91406		1.68024		0.0104574
0	2.44	22	2	60.3	1.64	22.42	77	0	2	5.2	6	28	10	74.3	84	9.8	5.2	145	83	46	84	2.03093							0.040237		0.180575	0.32526	0.465117				0.0132917		0.0303674	0.0049466	0.199528	0.104362		0.458078				0.0383047	0.0413109
1	8.69	27	2	112.15	1.7	38.8	122	1	19	3.6	7.8	70	65	15.1	103	52	6	220	153	33	202	13.2138		15.8	11.1	0	0.385553	0.0841438	0.0152717		0.0910624	0.0825264	0.467164		0.00835	0.0102801	0.0024196	0.0009936		0.0017997		0.007234	0.0003417			0.0109418	0.0825264		0.0076252
1	7.57	25	0	91.6	1.56	37.64	115	1	4	7.3	17.9	29	22	23.8	97	41.7	5.3	192	119	40	211	9.97922	136	10.6	10.8	1	0.771105	0.190386	0.0227656		0.0826409	0.139178	0.737135		0.0092585	0.0026222	0.0035548		0.0354272	0.0007159		0.0159976		0.175434		0.0279114	0.271496	0.0107464	0.007721
1	12.5	31	1	118	1.62	44.96	123	1	15	5	9.4	57	52	15.3	92	17.8	5.4	123	70	39	59	4.04014	115	46	23	1		0.167048	0.0315839		0.260496	0.132341	1.217		0.0119515	0.0076694	0.0133718					0.0005869	0.0054684	0.536754		0.0236721	0.204381		0.0091585
0	6.88	25	2	117.9	1.71	40.32	120	0	4	4.6	5.6	29	18	34.3	92	20.5	5.5	225	138	57	161	4.65297		7.7	7.1	0		0.0513319			0.116226	0.263523	0.868742			0.0114699								0.376834
1	7.74	29	1	102	1.65	37.47	124	1	15	5.1	11.2	40	29	24.5	98	39.9	5.6	155	91	50	56	9.6469	105	17.2	12.7	1		0.20208	0.0101879		0.102593	0.0817295	0.73255				0.0079436					0.0041347				0.0267003	0.0509067		0.0028934
1	9.72	34		105.45	1.71	36.06	105	1	0	5.9	11.8	52	24	52.8	88	13.5	5.7	191	113	59	86	2.93093					0.14759	0.152795	0.0163187	0.0065046	0.156981	0.265847	0.585876		0.0027424	0.0090345	0.0026307	0.0024768	0.0150788	0.0010886	0.145155	0.0290497			8.39579	0.017321	0.146774	0.0243939	0.0100802
1	10.06	31	0	72.05	1.57	29.2	91	0	15	4.6	11.1	49	38	22.7	87	18.1	5.4	171	93	50	190	3.88496	85	14	13	1	0.293412		0.0128241		0.0606647	0.176409	0.154			0.0198049	0.0009793			0.0023162		0.0087773	0.0023863	0.0445016	0.848508		0.158769		0.0111408
1	13.57	33	0	54	1.56	22.19	80	0	13	8.6	21.2	57	43	24	84	91	5.4	212	121	53	265	18.8586	111	8.7	14.5	1		0.0677016	0.0150232		0.160021	0.122286	1.05287				0.0105862					0.004451				0.0800105	0.168326		0.0043533
1	9.78	20	2	94	1.6	36.7	114	1	11	3.6	8	76	38	48.1	77	56.4	5.3	167	121	30	72	10.7142	132	15	17.7	1		0.370788	0.0271607		0.317464	0.237445	1.43561		0.0282749	0.0087571	0.0041309			0.0005121		0.003381				0.024666	0.293141	0.0300117	0.0122563
1	8.94	26	1	109	1.69	38.16	123	1	8	4.7	10.7	42	24	38.6	89	44.8	5.9	182	111	54	84	9.83687	184	5.3	8.7	0	0.677675	0.117821	0.0169645	0.0047947	0.12428	0.184753	0.737987	0.305801		0.0171894	0.0082332		0.0046993	4.62e-05		0.0215625		0.412843	12.507		0.189158	0.0135992	0.0099208
1	6.01	25	2	83.55	1.55	34.78	102	0	10	3.6	20.5	101	90	17.1	94	36	5.6	216	149	45	106	8.3487	135	11.9		0		0.175556	0.0266448		0.140925	0.184028	0.733567	0.155071		0.0034769	0.0149885	0.0012438	0.0113042	0.0020645		0.0203617		0.705149			0.189859		0.0132487
1	8.08	31	2	86.99	1.7	30.1	99	0	17	5	4.5	41	20	48.7	70	5.3	5.4	148	77	51	110	0.915298	92	19.7	12.1	1		0.0798259	0.0144479	0.0033053	0.0773744	0.0375511	0.388773		0.00381	0.0042128	0.0061808	0.0014874		0.0011849		0.0016757	0.0032194		13.8999	0.0135835	0.0996491		0.0053361
1	12.15	24	0	67.2	1.69	23.53	84.5	0	0	5.5	18.6	49	20	63.6	91	13.8	4.6	178	90	74	53	3.0982	79	15.1	21.4	1		0.121105	0.0357561	0.0040059	0.143223	0.0551817	0.559936	0.144619	0.0033038	0.0058853	0.0058812	0.0010549	0.0086465	0.001924		0.0044049	0.0024185			0.0097955	0.134188	0.0083173	0.007755
0	7.64	24	0	67.35	1.58	26.98	78	0	0	8.2	11	52	16	91.5	65	9.7	4.6	152	77	63	42	1.55551						0.134904	0.0265159		0.0442862	0.638164	0.191578												2.65921				0.0143282
1	7.87	29	2	69.7	1.6	27.23	89	0	1	5.2	19.5	34	16	50.7	74	81	4.1	209	99	71	197	14.7879	108	10	12		0.0935793		0.0028228	0.000964	0.0361549	0.0159681	0.232827	0.0282292	0.0015148	0.0015106	0.0005404		0.0006255	0.0016462				0.0233948			0.0289626		0.0052821
1	14.19	30	0	76.1	1.63	28.64	96	0	1	3.6	9.1	23	7	92.1	91	19.9	4.7	127	60	47	113	4.46769	89	15.4	10	1		0.294567	0.0538342		0.192331	0.183222	1.18564			0.0274066	0.0046733			0.0002759		0.0120124				0.018019	0.122654		0.0121548
1	7.67	37	2	89.95	1.57	36.49	120	0	7	5.1	11.5	53	32	34.8	82	26.9	5.3	217	145	45	147	5.44195	63	12	10	1		0.0879402	0.0090095	0.0028	0.0656376	0.0368975	0.231433	0.0339056	0.0024191	0.0023109	0.0016038	0.0008453	0.0035368	0.0006818	0.0088916	0.0025009	0.0007049	0.057379		0.0038811	0.146469		0.0021711
1	6.66	39	0	92.1	1.61	35.5	107	0	6	7.8	9	26	17	97.9	80	5.1	5.3	211	124	71	66	1.00658	110	6.5	4.4	1		0.183689	0.0267065	0.0076482	0.145424	0.193088	1.0255		0.0179277	0.0108012	0.0302973	0.0051591	0.0327658	0.0006316		0.0036836			19.8537		0.18318		0.0103756
1	6.35	24	0	75.35	1.73	25.18	99	0	5	5.2	14.4	34	21	33.9	78	10.2	4.8	92	31	47	64	1.96283	72	14.8	16.8	1		0.0825264			0.066293	0.117196	1.67249				0.031511					0.0089991	0.0644355						0.0115257
1	7.28	31	2	86.4	1.72	29.2	95	1	6	3.6	5.7	56	37	30.1	93	25.9	6.2	223	145	53	124	5.94253	119					0.196101	0.0649137		0.170007	0.192999	0.946495		0.0172372		0.0204986		0.0201464	0.0050787		0.0421205	0.0025306			0.03266	0.627491	0.0145854	0.0044274
1	8.13	33	1	87.85	1.57	35.64	106	0	14	7.6	12.3	48	28	36.4	90	14.7	5.6	208	140	47	99	3.26399	84	31.21	11.66	1		0.231006	0.0245693	0.001582	0.219608	0.187505	0.647073		0.0067308	0.0211236	0.0081217			0.0019886		0.0012301			16.1784	0.0270918	0.107619	0.0125689	0.0409498
1	6.1	34	2	82.1	1.63	30.9	100	0	8	1.5	4.1	34	27	20.6	89	24.5	5.2	196	110	35	416	5.37954	98	9.5	12.7	1	0.408857	0.110695	0.0075813		0.0728295	0.122145	0.305378		0.0008854	0.0045803	0.0010743	0.0036186		0.0046475		0.001673	0.0011659	0.113414			0.0593202		0.0043213
1	19.84	23	2	97.65	1.7	33.79	110	0	5	3.5	15.4	63	37	36.4	82	36.8	5.4	189	108	42	293	7.44475	111	7.7		0	0.476319	0.116872	0.0088937	0.0178368	0.0614689	0.401091	0.208483			0.0083385	0.0039171	0.003429	0.0406106	0.0019302		0.0003757	0.0008121			0.0260423	0.0200535		0.0216124
1	12.97	29	2	50	1.59	19.78	67	0	7			104	32	92.3	84	8.5		172	86	61	125	1.76152	71	12.9	11.8	0		0.131397	0.0073248		0.0816728	0.0441942	0.474671			0.0027621	0.0058636		0.0067636	0.0007861		0.0065151	0.0055666				0.0818428		0.0055319
1	9.38	31	2	76.5	1.57	31.04	91	0	4	4.2	12.3	24	18	23	93	15.3	5.1	224	135	28	459	3.51045	103	12.3	12.5	0	0.689999		0.0080582	0.0072473	0.050895	0.383332	0.289105			0.0031263	0.0012714			0.0044767		0.005346		0.0656376	7.74716		0.608642		0.0057895
1	8.24	20	1	51.65	1.64	19.2	72	0	6	7	15.9	97	34	78.2	83	10.8	5.4	167	92	61	53	2.21152	97	17.7	17.1	0		0.253431	0.0292112		0.30559	0.124452	1.36573	0.136566		0.010292	0.0124016					0.102997					0.150482		0.019299
1		28	1	101.3	1.61	39.08	110.5	1	13	3.5	13.3	136	81	37.7	94	19.5	5.6	241	95	131	70	4.52221	122	60.4	36	1	0.0176075		0.0025405	0.0006404	0.0150962	0.0055447	0.0390464	0.0153388	0.0011852	0.0004928	0.0002038			0.0003242	0.0062252	0.0004133	0.0002984	0.0037454		0.0003653	0.107345		0.001288
[truncated: 103 more columns]
